# Supplementary material for: Açai Berry Mitigates Vascular Dementia-Induced Neuropathological Alterations Modulating Nrf-2/Beclin1 Pathways
Source: Cells. 2022 Aug 22;11(16):2616. doi: 10.3390/cells11162616 (PMC9406985; doi:10.3390/cells11162616)
Supplement: Supplementary file 1 [file cells-11-02616-s001.zip]

Archive with 1 entries (1 files):
- cells-1863455-supplementary.PDF
